# Supplementary material for: Phylogeographic investigation and ecological niche modelling of the endemic frog species Nanorana pleskei revealed multiple refugia in the eastern Tibetan Plateau
Source: PeerJ. 2017 Sep 11;5:e3770. doi: 10.7717/peerj.3770 (PMC5598431; doi:10.7717/peerj.3770)
Supplement: Supplemental Information 3 [file peerj-05-3770-s003.xlsx]

## Sheet: Sheet1
Species	Longitude	Latitude	Rarified for Maxent analyses
Nanorana_pleskei	95.74	33.79	yes
Nanorana_pleskei	97.52	33.37	yes
Nanorana_pleskei	97.771	33.129	yes
Nanorana_pleskei	98.07	32.98	yes
Nanorana_pleskei	98.2176	31.4945	yes
Nanorana_pleskei	98.387	32.515	yes
Nanorana_pleskei	98.4117	31.1234	yes
Nanorana_pleskei	99.117	32.001	yes
Nanorana_pleskei	99.7	31.68	yes
Nanorana_pleskei	100.372	34.3917	yes
Nanorana_pleskei	100.4	32.201	yes
Nanorana_pleskei	100.43	33.3013	yes
Nanorana_pleskei	100.68	31.4	yes
Nanorana_pleskei	100.813	32.8742	yes
Nanorana_pleskei	101.157	31.3838	yes
Nanorana_pleskei	101.377	30.045	yes
Nanorana_pleskei	101.398	29.158	yes
Nanorana_pleskei	101.48	30.08	yes
Nanorana_pleskei	101.48	33.43	yes
Nanorana_pleskei	101.48	30.48	yes
Nanorana_pleskei	101.49	30.05
Nanorana_pleskei	101.499	33.264
Nanorana_pleskei	101.5	30.03
Nanorana_pleskei	101.5	29.14	yes
Nanorana_pleskei	101.5	35.015	yes
Nanorana_pleskei	101.506	33.3751
Nanorana_pleskei	101.535	29.468
Nanorana_pleskei	101.54	29.48	yes
Nanorana_pleskei	101.56	29.847	yes
Nanorana_pleskei	101.59	34.71	yes
Nanorana_pleskei	101.649	32.935
Nanorana_pleskei	101.662	32.738	yes
Nanorana_pleskei	101.673	32.9087	yes
Nanorana_pleskei	101.754	30.062	yes
Nanorana_pleskei	101.8	30.12	yes
Nanorana_pleskei	101.862	30.183
Nanorana_pleskei	101.862	30.138	yes
Nanorana_pleskei	101.89	29.99	yes
Nanorana_pleskei	101.96	30.05	yes
Nanorana_pleskei	102.037	33.9289	yes
Nanorana_pleskei	102.2	29.93	yes
Nanorana_pleskei	102.42	32.46	yes
Nanorana_pleskei	102.494	33.713	yes
Nanorana_pleskei	102.5	33.4	yes
Nanorana_pleskei	102.54	32.79	yes
Nanorana_pleskei	102.61	33.19	yes
Nanorana_pleskei	102.63	33.13
Nanorana_pleskei	102.699	32.91	yes
Nanorana_pleskei	102.706	31.803	yes
Nanorana_pleskei	102.731	28.522	yes
Nanorana_pleskei	102.8	31.66	yes
Nanorana_pleskei	102.96	33.58	yes
Nanorana_pleskei	103.03	33.51
Nanorana_pleskei	103.525	32.908	yes
Nanorana_pleskei	103.57	32.75	yes
